# Supplementary material for: Population Structure and Genetic Diversity of the Pepper Weevil (Coleoptera: Curculionidae) Using the COI Barcoding Region
Source: J Insect Sci. 2022 Feb 27;22(1):25. doi: 10.1093/jisesa/ieac012 (PMC8882256; doi:10.1093/jisesa/ieac012)
Supplement: ieac012_suppl_Supplementary_Table_S1 [file ieac012_suppl_supplementary_table_s1.xlsx]

## Sheet: NewSequencesIncluded
Table S1. Pepper weevil specimens included in this study (sequences from van de Vossenberg et al. 2019 not included)
Specimen Code	Country	State	Municipality	Site	Latitude	Longitude	Stage	Year	Accession Number (File SUB9956827)
RL-856	Canada	Ontario	Kingsville	Farm10	42.0379	-82.7397	adult	2016	MZ503189
RL-661	Canada	Ontario	Leamington	Farm1	42.1124	-82.6055	adult	2016	MZ503097
RL-679	Canada	Ontario	Leamington	Farm1	42.1124	-82.6055	adult	2016	MZ503104
RL-773	Canada	Ontario	Kingsville	Farm10	42.0746	-82.7123	adult	2016	MZ503131
RL-774	Canada	Ontario	Kingsville	Farm10	42.0746	-82.7123	pupa	2016	MZ503132
RL-775	Canada	Ontario	Kingsville	Farm10	42.0746	-82.7123	adult	2016	MZ503133
RL-776	Canada	Ontario	Kingsville	Farm10	42.0746	-82.7123	adult	2016	MZ503134
RL-778	Canada	Ontario	Kingsville	Farm10	42.0746	-82.7123	pupa	2016	MZ503135
RL-829	Canada	Ontario	Kingsville	Farm10	42.0746	-82.7123	pupa	2016	MZ503168
RL-830	Canada	Ontario	Kingsville	Farm10	42.0746	-82.7123	pupa	2016	MZ503169
RL-831	Canada	Ontario	Kingsville	Farm10	42.0746	-82.7123	pupa	2016	MZ503170
RL-835	Canada	Ontario	Kingsville	Farm10	42.0746	-82.7123	larva	2016	MZ503173
RL-838	Canada	Ontario	Kingsville	Farm10	42.0746	-82.7123	pupa	2016	MZ503175
RL-839	Canada	Ontario	Kingsville	Farm10	42.0746	-82.7123	pupa	2016	MZ503176
RL-841	Canada	Ontario	Kingsville	Farm10	42.0746	-82.7123	pupa	2016	MZ503178
RL-843	Canada	Ontario	Kingsville	Farm10	42.0746	-82.7123	pupa	2016	MZ503179
RL-844	Canada	Ontario	Kingsville	Farm10	42.0746	-82.7123	adult	2016	MZ503180
RL-961	Canada	Ontario	Kingsville	Farm10	42.0746	-82.7123	pupa	2016	MZ503256
RL-962	Canada	Ontario	Kingsville	Farm10	42.0746	-82.7123	larva	2016	MZ503257
RL-963	Canada	Ontario	Kingsville	Farm10	42.0746	-82.7123	adult	2016	MZ503258
RL-964	Canada	Ontario	Kingsville	Farm10	42.0746	-82.7123	adult	2016	MZ503259
RL-968	Canada	Ontario	Kingsville	Farm10	42.0746	-82.7123	larva	2016	MZ503260
RL-786	Canada	Ontario	Leamington	Farm11	42.1428	-82.6544	pupa	2016	MZ503139
RL-788	Canada	Ontario	Leamington	Farm11	42.1428	-82.6544	pupa	2016	MZ503140
RL-789	Canada	Ontario	Leamington	Farm11	42.1428	-82.6544	pupa	2016	MZ503141
RL-797	Canada	Ontario	Leamington	Farm11	42.1428	-82.6544	larva	2016	MZ503146
RL-799	Canada	Ontario	Leamington	Farm11	42.1428	-82.6544	larva	2016	MZ503147
RL-800	Canada	Ontario	Leamington	Farm11	42.1428	-82.6544	larva	2016	MZ503148
RL-801	Canada	Ontario	Leamington	Farm11	42.1428	-82.6544	larva	2016	MZ503149
RL-804	Canada	Ontario	Leamington	Farm11	42.1428	-82.6544	larva	2016	MZ503150
RL-805	Canada	Ontario	Leamington	Farm11	42.1428	-82.6544	adult	2016	MZ503151
RL-808	Canada	Ontario	Leamington	Farm11	42.1428	-82.6544	adult	2016	MZ503153
RL-809	Canada	Ontario	Leamington	Farm11	42.1428	-82.6544	pupa	2016	MZ503154
RL-810	Canada	Ontario	Leamington	Farm11	42.1428	-82.6544	pupa	2016	MZ503155
RL-812	Canada	Ontario	Leamington	Farm11	42.1428	-82.6544	larva	2016	MZ503156
RL-972	Canada	Ontario	Leamington	Farm11	42.1428	-82.6544	pupa	2016	MZ503263
RL-975	Canada	Ontario	Leamington	Farm11	42.1428	-82.6544	pupa	2016	MZ503265
RL-662	Canada	Ontario	Leamington	Farm2	42.1396	-82.5984	adult	2016	MZ503098
RL-680	Canada	Ontario	Leamington	Farm2	42.1396	-82.5984	adult	2016	MZ503105
RL-665	Canada	Ontario	Leamington	Farm3	42.0764	-82.6254	adult	2016	MZ503099
RL-671	Canada	Ontario	Leamington	Farm4	42.0411	-82.6998	adult	2016	MZ503100
RL-672	Canada	Ontario	Leamington	Farm4	42.0411	-82.6998	adult	2016	MZ503101
RL-681	Canada	Ontario	Leamington	Farm4	42.0411	-82.6998	adult	2016	MZ503106
RL-940	Canada	Ontario	Leamington	Farm4	42.0411	-82.6998	larva	2016	MZ503242
RL-941	Canada	Ontario	Leamington	Farm4	42.0411	-82.6998	larva	2016	MZ503243
RL-951	Canada	Ontario	Leamington	Farm4	42.0411	-82.6998	larva	2016	MZ503248
RL-956	Canada	Ontario	Leamington	Farm4	42.0411	-82.6998	larva	2016	MZ503252
RL-959	Canada	Ontario	Leamington	Farm4	42.0411	-82.6998	larva	2016	MZ503254
RL-673	Canada	Ontario	Kingsville	Farm5	42.0356	-82.6997	adult	2016	MZ503102
RL-676	Canada	Ontario	Kingsville	Farm5	42.0356	-82.6997	adult	2016	MZ503103
RL-683	Canada	Ontario	Kingsville	Farm5	42.0356	-82.6997	adult	2016	MZ503107
RL-746	Canada	Ontario	Kingsville	Farm5	42.0356	-82.6997	adult	2016	MZ503123
RL-753	Canada	Ontario	Kingsville	Farm5	42.0356	-82.6997	adult	2016	MZ503124
RL-813	Canada	Ontario	Leamington	Farm6	42.0713	-82.6153	adult	2016	MZ503157
RL-925	Canada	Ontario	Leamington	Farm6	42.0713	-82.6153	larva	2016	MZ503233
RL-927	Canada	Ontario	Leamington	Farm6	42.0713	-82.6153	larva	2016	MZ503234
RL-928	Canada	Ontario	Leamington	Farm6	42.0713	-82.6153	larva	2016	MZ503235
RL-935	Canada	Ontario	Leamington	Farm6	42.0713	-82.6153	larva	2016	MZ503239
RL-937	Canada	Ontario	Leamington	Farm6	42.0713	-82.6153	larva	2016	MZ503240
RL-762	Canada	Ontario	Dresden	Farm7	42.5952	-82.1829	adult	2016	MZ503125
RL-823	Canada	Ontario	Dresden	Farm7	42.5952	-82.1829	adult	2016	MZ503166
RL-824	Canada	Ontario	Dresden	Farm7	42.5952	-82.1829	adult	2016	MZ503167
RL-846	Canada	Ontario	Dresden	Farm7	42.5952	-82.1829	adult	2016	MZ503181
RL-849	Canada	Ontario	Dresden	Farm7	42.5952	-82.1829	adult	2016	MZ503184
RL-851	Canada	Ontario	Dresden	Farm7	42.5952	-82.1829	adult	2016	MZ503185
RL-852	Canada	Ontario	Dresden	Farm7	42.5952	-82.1829	adult	2016	MZ503186
RL-854	Canada	Ontario	Dresden	Farm7	42.5952	-82.1829	adult	2016	MZ503187
RL-705	Canada	Ontario	Leamington	Farm8	42.2902	-82.6219	larva	2016	MZ503110
RL-706	Canada	Ontario	Leamington	Farm8	42.2902	-82.6219	larva	2016	MZ503111
RL-708	Canada	Ontario	Leamington	Farm8	42.2902	-82.6219	pupa	2016	MZ503112
RL-709	Canada	Ontario	Leamington	Farm8	42.2902	-82.6219	pupa	2016	MZ503113
RL-717	Canada	Ontario	Leamington	Farm8	42.2902	-82.6219	pupa	2016	MZ503115
RL-815	Canada	Ontario	Leamington	Farm8	42.2902	-82.6219	pupa	2016	MZ503158
RL-816	Canada	Ontario	Leamington	Farm8	42.2902	-82.6219	pupa	2016	MZ503159
RL-817	Canada	Ontario	Leamington	Farm8	42.2902	-82.6219	pupa	2016	MZ503160
RL-818	Canada	Ontario	Leamington	Farm8	42.2902	-82.6219	pupa	2016	MZ503161
RL-819	Canada	Ontario	Leamington	Farm8	42.2902	-82.6219	pupa	2016	MZ503162
RL-820	Canada	Ontario	Leamington	Farm8	42.2902	-82.6219	pupa	2016	MZ503163
RL-722	Canada	Ontario	Leamington	Farm9	42.1137	-82.7279	adult	2016	MZ503116
RL-728	Canada	Ontario	Leamington	Farm9	42.1137	-82.7279	adult	2016	MZ503117
RL-730	Canada	Ontario	Leamington	Farm9	42.1137	-82.7279	adult	2016	MZ503118
RL-731	Canada	Ontario	Leamington	Farm9	42.1137	-82.7279	adult	2016	MZ503119
RL-737	Canada	Ontario	Leamington	Farm9	42.1137	-82.7279	adult	2016	MZ503120
RL-739	Canada	Ontario	Leamington	Farm9	42.1137	-82.7279	adult	2016	MZ503121
RL-740	Canada	Ontario	Leamington	Farm9	42.1137	-82.7279	adult	2016	MZ503122
RL-923	Canada	Ontario	Leamington	Farm9	42.1137	-82.7279	adult	2016	MZ503232
RLA-005	Mexico	Coahuila	Viesca	Villanueva	25.5411	-103.083	adult	2016	MZ503011
RLA-014	Mexico	Coahuila	Viesca	Villanueva	25.5411	-103.083	adult	2016	MZ503019
RLA-024	Mexico	Coahuila	Viesca	Villanueva	25.5411	-103.083	adult	2016	MZ503026
RLA-011	Mexico	Guanajuato	Apaseo el Grande	Amexhe-Kibutz	20.5487	-100.587	adult	2017	MZ503017
RLA-040	Mexico	Guanajuato	Apaseo el Grande	Amexhe-Kibutz	20.5487	-100.587	adult	2017	MZ503031
RLA-048	Mexico	Guanajuato	Apaseo el Grande	Amexhe-Kibutz	20.5487	-100.587	adult	2017	MZ503036
RLA-052	Mexico	Guanajuato	Apaseo el Grande	Amexhe-Kibutz	20.5487	-100.587	adult	2017	MZ503038
RLA-055	Mexico	Guanajuato	Apaseo el Grande	Amexhe-Kibutz	20.5487	-100.587	adult	2017	MZ503040
RLA-056	Mexico	Guanajuato	Apaseo el Grande	Amexhe-Kibutz	20.5487	-100.587	adult	2017	MZ503041
RLA-058	Mexico	Guanajuato	Apaseo el Grande	Amexhe-Kibutz	20.5487	-100.587	adult	2017	MZ503042
RLA-060	Mexico	Guanajuato	Apaseo el Grande	Amexhe-Kibutz	20.5487	-100.587	adult	2017	MZ503044
RLA-061	Mexico	Guanajuato	Apaseo el Grande	Amexhe-Kibutz	20.5487	-100.587	adult	2017	MZ503045
RLA-063	Mexico	Guanajuato	Apaseo el Grande	Amexhe-Kibutz	20.5487	-100.587	adult	2017	MZ503047
RLA-066	Mexico	Guanajuato	Apaseo el Grande	Amexhe-Kibutz	20.5487	-100.587	adult	2017	MZ503049
RLA-069	Mexico	Guanajuato	Apaseo el Grande	Amexhe-Kibutz	20.5487	-100.587	adult	2017	MZ503051
RLA-070	Mexico	Guanajuato	Apaseo el Grande	Amexhe-Kibutz	20.5487	-100.587	adult	2017	MZ503052
RLA-071	Mexico	Guanajuato	Apaseo el Grande	Amexhe-Kibutz	20.5487	-100.587	adult	2017	MZ503053
RLA-072	Mexico	Guanajuato	Apaseo el Grande	Amexhe-Kibutz	20.5487	-100.587	adult	2017	MZ503054
RL-807	Mexico	Guanajuato	Apaseo el Grande	Amexhe-Kibutz	20.5487	-100.587	adult	2017	MZ503152
RL-857	Mexico	Guanajuato	Apaseo el Grande	Amexhe-Kibutz	20.5487	-100.587	adult	2017	MZ503190
RL-879	Mexico	Guanajuato	Apaseo el Grande	Amexhe-Kibutz	20.5487	-100.587	adult	2017	MZ503208
RL-946	Mexico	Guanajuato	Apaseo el Grande	Amexhe-Kibutz	20.5487	-100.587	adult	2017	MZ503245
RL-949	Mexico	Guanajuato	Apaseo el Grande	Amexhe-Kibutz	20.5487	-100.587	adult	2017	MZ503247
RL-955	Mexico	Guanajuato	Apaseo el Grande	Amexhe-Kibutz	20.5487	-100.587	adult	2017	MZ503251
RL-957	Mexico	Guanajuato	Apaseo el Grande	Amexhe-Kibutz	20.5487	-100.587	adult	2017	MZ503253
RLA-147	Mexico	Hidalgo	Texontepec de Aldama	NA	20.1913	-99.2726	adult	2016	MZ503088
RL-910	Mexico	Hidalgo	Texontepec de Aldama	NA	20.1913	-99.2726	adult	2016	MZ503227
RLA-046	Mexico	Jalisco	Autlan de Navarro	NA	19.757	-104.318	adult	2016	MZ503034
RL-821	Mexico	Jalisco	Autlan de Navarro	NA	19.757	-104.318	adult	2016	MZ503164
RL-880	Mexico	Jalisco	Autlan de Navarro	NA	19.757	-104.318	adult	2016	MZ503209
RLA-006	Mexico	Jalisco	Teocaltiche	Mechoacanejo	21.5388	-102.598	adult	2016	MZ503012
RL-685	Mexico	Jalisco	Teocaltiche	Mechoacanejo	21.5388	-102.598	adult	2016	MZ503108
RL-993	Mexico	Jalisco	Teocaltiche	Mechoacanejo	21.5388	-102.598	adult	2016	MZ503274
RLA-032	Mexico	Nayarit	Rosamorada	NA	22.1195	-105.207	adult	2016	MZ503028
RLA-034	Mexico	Nayarit	Rosamorada	NA	22.1195	-105.207	adult	2016	MZ503030
RLA-013	Mexico	Oaxaca	Santa Lucia Ocotlan	NA	16.7329	-96.6853	adult	2016	MZ503018
RLA-021	Mexico	Oaxaca	Santa Lucia Ocotlan	NA	16.7329	-96.6853	adult	2017	MZ503024
RLA-023	Mexico	Oaxaca	Santa Lucia Ocotlan	NA	16.7329	-96.6853	adult	2017	MZ503025
RLA-030	Mexico	Oaxaca	Santa Lucia Ocotlan	NA	16.7329	-96.6853	adult	2016	MZ503027
RLA-142	Mexico	Oaxaca	Santa Lucia Ocotlan	NA	16.7329	-96.6853	adult	2016	MZ503086
RLA-148	Mexico	Oaxaca	Santa Lucia Ocotlan	NA	16.7329	-96.6853	adult	2016	MZ503089
RL-636	Mexico	Oaxaca	Santa Lucia Ocotlan	NA	16.7329	-96.6853	adult	2017	MZ503090
RL-639	Mexico	Oaxaca	Santa Lucia Ocotlan	NA	16.7329	-96.6853	adult	2016	MZ503091
RL-822	Mexico	Oaxaca	Santa Lucia Ocotlan	NA	16.7329	-96.6853	adult	2016	MZ503165
RL-833	Mexico	Oaxaca	Santa Lucia Ocotlan	NA	16.7329	-96.6853	adult	2017	MZ503171
RL-847	Mexico	Oaxaca	Santa Lucia Ocotlan	NA	16.7329	-96.6853	adult	2017	MZ503182
RL-877	Mexico	Oaxaca	Santa Lucia Ocotlan	NA	16.7329	-96.6853	adult	2017	MZ503206
RL-952	Mexico	Oaxaca	Santa Lucia Ocotlan	NA	16.7329	-96.6853	adult	2017	MZ503249
RL-953	Mexico	Oaxaca	Santa Lucia Ocotlan	NA	16.7329	-96.6853	adult	2017	MZ503250
RL-970	Mexico	Oaxaca	Santa Lucia Ocotlan	NA	16.7329	-96.6853	adult	2017	MZ503261
RL-985	Mexico	Oaxaca	Santa Lucia Ocotlan	NA	16.7329	-96.6853	adult	2017	MZ503268
RLA-001	Mexico	Puebla	Tetela de Ocampo	NA	19.8132	-97.8019	adult	2016	MZ503008
RLA-007	Mexico	Puebla	Tetela de Ocampo	NA	19.8132	-97.8019	adult	2016	MZ503013
RLA-068	Mexico	Puebla	Tetela de Ocampo	NA	19.8132	-97.8019	adult	2017	MZ503050
RLA-139	Mexico	Puebla	Tetela de Ocampo	NA	19.8132	-97.8019	adult	2016	MZ503085
RL-840	Mexico	Puebla	Tetela de Ocampo	NA	19.8132	-97.8019	adult	2016	MZ503177
RL-866	Mexico	Puebla	Tetela de Ocampo	NA	19.8132	-97.8019	adult	2017	MZ503196
RL-870	Mexico	Puebla	Tetela de Ocampo	NA	19.8132	-97.8019	adult	2016	MZ503200
RL-872	Mexico	Puebla	Tetela de Ocampo	NA	19.8132	-97.8019	adult	2016	MZ503201
RL-874	Mexico	Puebla	Tetela de Ocampo	NA	19.8132	-97.8019	adult	2016	MZ503203
RL-893	Mexico	Puebla	Tetela de Ocampo	NA	19.8132	-97.8019	adult	2017	MZ503217
RL-895	Mexico	Puebla	Tetela de Ocampo	NA	19.8132	-97.8019	adult	2017	MZ503218
RL-896	Mexico	Puebla	Tetela de Ocampo	NA	19.8132	-97.8019	adult	2017	MZ503219
RL-898	Mexico	Puebla	Tetela de Ocampo	NA	19.8132	-97.8019	adult	2017	MZ503221
RL-899	Mexico	Puebla	Tetela de Ocampo	NA	19.8132	-97.8019	adult	2017	MZ503222
RL-909	Mexico	Puebla	Tetela de Ocampo	NA	19.8132	-97.8019	adult	2017	MZ503226
RL-913	Mexico	Puebla	Tetela de Ocampo	NA	19.8132	-97.8019	adult	2017	MZ503228
RL-931	Mexico	Puebla	Tetela de Ocampo	NA	19.8132	-97.8019	adult	2017	MZ503237
RL-943	Mexico	Puebla	Tetela de Ocampo	NA	19.8132	-97.8019	adult	2017	MZ503244
RL-971	Mexico	Puebla	Tetela de Ocampo	NA	19.8132	-97.8019	adult	2016	MZ503262
RL-973	Mexico	Puebla	Tetela de Ocampo	NA	19.8132	-97.8019	adult	2016	MZ503264
RL-984	Mexico	Puebla	Tetela de Ocampo	NA	19.8132	-97.8019	adult	2017	MZ503267
RLA-003	Mexico	Queretaro	Toliman	Diezmeros	20.8751	-99.9513	adult	2017	MZ503010
RLA-010	Mexico	Queretaro	Toliman	Diezmeros	20.8751	-99.9513	adult	2017	MZ503016
RLA-017	Mexico	Queretaro	Toliman	Diezmeros	20.8751	-99.9513	adult	2017	MZ503020
RLA-018	Mexico	Queretaro	Toliman	Diezmeros	20.8751	-99.9513	adult	2017	MZ503021
RLA-019	Mexico	Queretaro	Toliman	Diezmeros	20.8751	-99.9513	adult	2017	MZ503022
RLA-020	Mexico	Queretaro	Toliman	Diezmeros	20.8751	-99.9513	adult	2017	MZ503023
RLA-075	Mexico	Queretaro	Toliman	Diezmeros	20.8751	-99.9513	adult	2017	MZ503055
RLA-078	Mexico	Queretaro	Toliman	Diezmeros	20.8751	-99.9513	adult	2017	MZ503056
RL-689	Mexico	Queretaro	Toliman	Diezmeros	20.8751	-99.9513	adult	2017	MZ503109
RL-848	Mexico	Queretaro	Toliman	Diezmeros	20.8751	-99.9513	adult	2017	MZ503183
RL-855	Mexico	Queretaro	Toliman	Diezmeros	20.8751	-99.9513	adult	2017	MZ503188
RL-878	Mexico	Queretaro	Toliman	Diezmeros	20.8751	-99.9513	adult	2017	MZ503207
RL-929	Mexico	Queretaro	Toliman	Diezmeros	20.8751	-99.9513	adult	2017	MZ503236
RL-933	Mexico	Queretaro	Toliman	Diezmeros	20.8751	-99.9513	adult	2017	MZ503238
RL-939	Mexico	Queretaro	Toliman	Diezmeros	20.8751	-99.9513	adult	2017	MZ503241
RL-948	Mexico	Queretaro	Toliman	Diezmeros	20.8751	-99.9513	adult	2017	MZ503246
RL-983	Mexico	Queretaro	Toliman	Diezmeros	20.8751	-99.9513	adult	2017	MZ503266
RL-987	Mexico	Queretaro	Toliman	Diezmeros	20.8751	-99.9513	adult	2017	MZ503269
RLA-143	Mexico	San Luis Potosi	San Luis Potosi	NA	22.0433	-100.86	adult	2015	MZ503087
RLA-054	Mexico	Sinaloa	Ahome	Los Mochis	25.8163	-109.031	adult	2017	MZ503039
RLA-059	Mexico	Sinaloa	Ahome	Los Mochis	25.8163	-109.031	adult	2017	MZ503043
RLA-062	Mexico	Sinaloa	Ahome	Los Mochis	25.8163	-109.031	adult	2017	MZ503046
RLA-064	Mexico	Sinaloa	Ahome	Los Mochis	25.8163	-109.031	adult	2017	MZ503048
RLA-080	Mexico	Sinaloa	Ahome	Los Mochis	25.8163	-109.031	adult	2017	MZ503057
RLA-084	Mexico	Sinaloa	Ahome	Los Mochis	25.8163	-109.031	adult	2017	MZ503059
RLA-087	Mexico	Sinaloa	Ahome	Los Mochis	25.8163	-109.031	adult	2017	MZ503061
RLA-089	Mexico	Sinaloa	Ahome	Los Mochis	25.8163	-109.031	adult	2017	MZ503063
RLA-090	Mexico	Sinaloa	Ahome	Los Mochis	25.8163	-109.031	adult	2017	MZ503064
RLA-091	Mexico	Sinaloa	Ahome	Los Mochis	25.8163	-109.031	adult	2017	MZ503065
RLA-096	Mexico	Sinaloa	Ahome	Los Mochis	25.8163	-109.031	adult	2017	MZ503067
RLA-098	Mexico	Sinaloa	Ahome	Los Mochis	25.8163	-109.031	adult	2017	MZ503069
RLA-100	Mexico	Sinaloa	Ahome	Los Mochis	25.8163	-109.031	adult	2017	MZ503071
RLA-101	Mexico	Sinaloa	Ahome	Los Mochis	25.8163	-109.031	adult	2017	MZ503072
RLA-107	Mexico	Sinaloa	Ahome	Los Mochis	25.8163	-109.031	adult	2017	MZ503076
RLA-115	Mexico	Sinaloa	Ahome	Los Mochis	25.8163	-109.031	adult	2017	MZ503078
RLA-118	Mexico	Sinaloa	Ahome	Los Mochis	25.8163	-109.031	adult	2017	MZ503079
RLA-119	Mexico	Sinaloa	Ahome	Los Mochis	25.8163	-109.031	adult	2017	MZ503080
RLA-120	Mexico	Sinaloa	Ahome	Los Mochis	25.8163	-109.031	adult	2017	MZ503081
RLA-131	Mexico	Sinaloa	Ahome	Los Mochis	25.8163	-109.031	adult	2015	MZ503084
RL-834	Mexico	Sinaloa	Ahome	Los Mochis	25.8163	-109.031	adult	2017	MZ503172
RL-888	Mexico	Tamaulipas	Altamira	INIFAP-Las Huastecas	22.5673	-98.1617	adult	2015	MZ503213
RL-960	Mexico	Tamaulipas	Altamira	INIFAP-Las Huastecas	22.5673	-98.1617	adult	2015	MZ503255
RLA-081	Mexico	Tamaulipas	NA	NA	23.9892	-98.7027	adult	2017	MZ503058
RLA-085	Mexico	Tamaulipas	NA	NA	23.9892	-98.7027	adult	2017	MZ503060
RLA-088	Mexico	Tamaulipas	NA	NA	23.9892	-98.7027	adult	2017	MZ503062
RLA-095	Mexico	Tamaulipas	NA	NA	23.9892	-98.7027	adult	2017	MZ503066
RLA-097	Mexico	Tamaulipas	NA	NA	23.9892	-98.7027	adult	2017	MZ503068
RLA-099	Mexico	Tamaulipas	NA	NA	23.9892	-98.7027	adult	2017	MZ503070
RLA-102	Mexico	Tamaulipas	NA	NA	23.9892	-98.7027	adult	2017	MZ503073
RLA-104	Mexico	Tamaulipas	NA	NA	23.9892	-98.7027	adult	2017	MZ503074
RLA-106	Mexico	Tamaulipas	NA	NA	23.9892	-98.7027	adult	2017	MZ503075
RLA-108	Mexico	Tamaulipas	NA	NA	23.9892	-98.7027	adult	2017	MZ503077
RLA-124	Mexico	Tamaulipas	NA	NA	23.9892	-98.7027	adult	2017	MZ503083
RL-836	Mexico	Tamaulipas	NA	NA	23.9892	-98.7027	adult	2017	MZ503174
RLA-002	Mexico	Yucatan	NA	NA	20.6846	-88.8756	adult	2018	MZ503009
RLA-008	Mexico	Yucatan	NA	NA	20.6846	-88.8756	adult	2018	MZ503014
RLA-009	Mexico	Yucatan	NA	NA	20.6846	-88.8756	adult	2018	MZ503015
RLA-033	Mexico	Yucatan	NA	NA	20.6846	-88.8756	adult	2018	MZ503029
RLA-044	Mexico	Yucatan	NA	NA	20.6846	-88.8756	adult	2018	MZ503032
RLA-045	Mexico	Yucatan	NA	NA	20.6846	-88.8756	adult	2018	MZ503033
RLA-047	Mexico	Yucatan	NA	NA	20.6846	-88.8756	adult	2018	MZ503035
RLA-049	Mexico	Yucatan	NA	NA	20.6846	-88.8756	adult	2018	MZ503037
RLA-122	Mexico	Yucatan	NA	NA	20.6846	-88.8756	adult	2018	MZ503082
RL-915	Mexico	Yucatan	NA	NA	20.6846	-88.8756	adult	2018	MZ503229
RL-917	Mexico	Yucatan	NA	NA	20.6846	-88.8756	adult	2018	MZ503230
RL-921	Mexico	Yucatan	NA	NA	20.6846	-88.8756	adult	2018	MZ503231
RL-648	United States	California	NA	NA	36.7015	-118.756	adult	2018	MZ503095
RL-766	United States	California	NA	NA	36.7015	-118.756	adult	2018	MZ503126
RL-768	United States	California	NA	NA	36.7015	-118.756	adult	2018	MZ503127
RL-771	United States	California	NA	NA	36.7015	-118.756	adult	2018	MZ503129
RL-783	United States	California	NA	NA	36.7015	-118.756	adult	2018	MZ503137
RL-860	United States	California	NA	NA	36.7015	-118.756	adult	2019	MZ503191
RL-862	United States	California	NA	NA	36.7015	-118.756	adult	2018	MZ503192
RL-876	United States	California	NA	NA	36.7015	-118.756	adult	2018	MZ503205
RL-883	United States	California	NA	NA	36.7015	-118.756	adult	2018	MZ503210
RL-885	United States	California	NA	NA	36.7015	-118.756	adult	2018	MZ503211
RL-886	United States	California	NA	NA	36.7015	-118.756	adult	2018	MZ503212
RL-897	United States	California	NA	NA	36.7015	-118.756	adult	2018	MZ503220
RL-901	United States	California	NA	NA	36.7015	-118.756	adult	2018	MZ503223
RL-995	United States	California	NA	NA	36.7015	-118.756	adult	2018	MZ503275
RL-641	United States	Florida	NA	NA	26.8926	-81.796	adult	2018	MZ503092
RL-642	United States	Florida	NA	NA	26.8926	-81.796	adult	2018	MZ503093
RL-644	United States	Florida	NA	NA	26.8926	-81.796	adult	2018	MZ503094
RL-988	United States	Florida	NA	NA	26.8926	-81.796	adult	2018	MZ503270
RL-989	United States	Florida	NA	NA	26.8926	-81.796	adult	2018	MZ503271
RL-990	United States	Florida	NA	NA	26.8926	-81.796	adult	2018	MZ503272
RL-649	United States	Florida	NA	NA	26.8926	-81.796	larva	2018	MZ503096
RL-784	United States	Florida	NA	NA	26.8926	-81.796	larva	2018	MZ503138
RL-790	United States	Florida	NA	NA	26.8926	-81.796	larva	2018	MZ503142
RL-792	United States	Florida	NA	NA	26.8926	-81.796	larva	2018	MZ503143
RL-794	United States	Florida	NA	NA	26.8926	-81.796	larva	2018	MZ503144
RL-796	United States	Florida	NA	NA	26.8926	-81.796	larva	2018	MZ503145
RL-873	United States	Florida	NA	NA	26.8926	-81.796	larva	2018	MZ503202
RL-875	United States	Florida	NA	NA	26.8926	-81.796	larva	2018	MZ503204
RL-891	United States	Florida	NA	NA	26.8926	-81.796	adult	2018	MZ503215
RL-892	United States	Florida	NA	NA	26.8926	-81.796	adult	2018	MZ503216
RL-992	United States	Florida	NA	NA	26.8926	-81.796	larva	2018	MZ503273
RL-714	United States	New Jersey	NA	NA	40.0539	-74.4259	adult	2018	MZ503114
RL-770	United States	New Jersey	NA	NA	40.0539	-74.4259	adult	2018	MZ503128
RL-772	United States	New Jersey	NA	NA	40.0539	-74.4259	adult	2018	MZ503130
RL-780	United States	New Jersey	NA	NA	40.0539	-74.4259	adult	2018	MZ503136
RL-863	United States	New Jersey	NA	NA	40.0539	-74.4259	adult	2018	MZ503193
RL-864	United States	New Jersey	NA	NA	40.0539	-74.4259	adult	2018	MZ503194
RL-865	United States	New Jersey	NA	NA	40.0539	-74.4259	adult	2018	MZ503195
RL-867	United States	New Jersey	NA	NA	40.0539	-74.4259	adult	2018	MZ503197
RL-868	United States	New Jersey	NA	NA	40.0539	-74.4259	adult	2018	MZ503198
RL-869	United States	New Jersey	NA	NA	40.0539	-74.4259	adult	2018	MZ503199
RL-890	United States	New Jersey	NA	NA	40.0539	-74.4259	adult	2018	MZ503214
RL-903	United States	New Jersey	NA	NA	40.0539	-74.4259	adult	2018	MZ503224
RL-904	United States	New Jersey	NA	NA	40.0539	-74.4259	adult	2018	MZ503225
