# Supplementary material for: Population Structure and Genetic Diversity of the Pepper Weevil (Coleoptera: Curculionidae) Using the COI Barcoding Region
Source: J Insect Sci. 2022 Feb 27;22(1):25. doi: 10.1093/jisesa/ieac012 (PMC8882256; doi:10.1093/jisesa/ieac012)
Supplement: ieac012_suppl_Supplementary_Table_S2 [file ieac012_suppl_supplementary_table_s2.xlsx]

## Sheet: Sheet1
TableS2. Matrix of pairwise genetic distance (Gst) among 16 populations of pepper weevil in six cuntries.
	Dresden_CA	Kingsville_CA	Leamington_CA	Northern_MX	Southern_MX	Eastern_MX	Western_MX	Central_MX	Sinaloa_MX	Yucatan_MX	Southern_US	Eastern_US	Western_US	Dom. Republic	Italy
Dresden_CA
Kingsville_CA	0.090263
Leamington_CA	0.0926536	-0.00698863
Northern_MX	0.481519	0.192249	0.187825
Southern_MX	0.597274	0.36211	0.365484	0.184243
Eastern_MX	0.611535	0.379612	0.383263	0.2077	-0.00636634
Western_MX	0.355625	0.158735	0.159148	0.0172185	0.0638243	0.0759023
Central_MX	0.346102	0.169738	0.169112	0.00881272	0.0730001	0.0870533	0.00139521
Sinaloa_MX	0.298588	0.173638	0.172932	0.0824313	0.184817	0.196751	0.0825755	0.0752346
Yucatan_MX	0.365956	0.204815	0.205929	0.0646941	0.0605063	0.0684359	0.0252217	0.0353165	0.106906
Southern_US	0.548909	0.312009	0.314687	0.123968	0.00613192	0.0499149	0.0328199	0.0419019	0.151792	0.0412322
Eastern_US	0.407566	0.190434	0.189492	0.00365376	0.0921737	0.109084	0.00625026	0.00536882	0.0701517	0.0411349	0.0499149
Western_US	0.401157	0.184558	0.178902	0.019657	0.24678	0.267209	0.071325	0.0547295	0.102784	0.107381	0.197595	0.0617344
Dom. Republic	0.428221	0.186239	0.183176	-0.0130979	0.149167	0.169241	0.0143486	0.012675	0.0876439	0.0537261	0.0997994	0.00498755	0.0366533
Italy	0.47541	0.177393	0.176706	-0.0541447	0.0379465	0.0579672	-0.0558376	-0.0526809	0.0405699	-0.0181321	-0.00762334	-0.0647054	0.0188679	-0.0548939
Netherlands	0.464062	0.205344	0.203318	-0.00532241	0.121203	0.141329	0.0062761	0.00809725	0.0923055	0.0484313	0.0733748	-0.00287706	0.0548446	-0.00285767	-0.0657171
